# Supplementary material for: Comparing the Costs and Diagnostic Outcomes of Replacing Cytology with the QIAsure DNA Methylation Test as a Triage within HPV Primary Cervical Cancer Screening in The Netherlands
Source: Diagnostics (Basel). 2023 Dec 6;13(24):3612. doi: 10.3390/diagnostics13243612 (PMC10742725; doi:10.3390/diagnostics13243612)
Supplement: Supplementary file 1 [file diagnostics-13-03612-s001.zip]

Archive with 1 entries (1 files):
- diagnostics-2720611-supplementary.pdf
